# Supplementary material for: Quantitative Comparison of Protein Adsorption and Conformational Changes on Dielectric-Coated Nanoplasmonic Sensing Arrays
Source: Sensors (Basel). 2018 Apr 22;18(4):1283. doi: 10.3390/s18041283 (PMC5948918; doi:10.3390/s18041283)
Supplement: Supplementary file 1 [file sensors-18-01283-s001.zip]

Archive with 1 entries (1 files):
- sensors-287756-SI.pdf
